# Supplementary material for: Development of a Novel Nanoarchitecture of the Robust Photosystem I from a Volcanic Microalga Cyanidioschyzon merolae on Single Layer Graphene for Improved Photocurrent Generation
Source: Int J Mol Sci. 2021 Aug 5;22(16):8396. doi: 10.3390/ijms22168396 (PMC8395140; doi:10.3390/ijms22168396)
Supplement: Supplementary file 1 [file ijms-22-08396-s001.zip]

Archive with 1 entries (1 files):
- ijms-1279621-supplementary.pdf
